# Supplementary material for: Safety and Immunogenicity of Morbillivirus canis Vaccines for Domestic and Wild Animals: A Scoping Review
Source: Viruses. 2024 Jul 4;16(7):1078. doi: 10.3390/v16071078 (PMC11281360; doi:10.3390/v16071078)
Supplement: Supplementary file 1 [file viruses-16-01078-s001.zip]

Archive with 1 entries (1 files):
- viruses-3047451-supplementary.pdf
